# Supplementary material for: Electronic Structure and Donor Ability of an Unsaturated Triphosphorus-Bridged Dimolybdenum Complex
Source: Inorg Chem. 2021 Jul 19;60(15):11548–61. doi: 10.1021/acs.inorgchem.1c01552 (PMC8901102; doi:10.1021/acs.inorgchem.1c01552)
Supplement: Supplementary file 2 — ic1c01552_si_003.xyz [file ic1c01552_si_003.xyz]

52
Compound2
Mo	-0.1057970	1.3378480	1.2775630
Mo	0.0361620	1.2652730	-1.3509460
P	0.0854370	-0.7284410	0.0275440
C	0.0847520	0.1840890	3.3417300
H	0.3595960	-0.8649370	3.3716070
C	0.9805610	1.2829060	3.4015020
H	2.0621900	1.2295440	3.4508480
C	0.2123350	2.4735280	3.3266550
H	0.6067730	3.4831920	3.3092400
C	-1.1631530	2.1126210	3.2418680
H	-1.9980920	2.7987080	3.1641530
C	-1.2422280	0.6970040	3.2552620
H	-2.1540610	0.1129060	3.1899600
C	0.2458200	-0.0255450	-3.3412200
H	0.3556070	-1.1034510	-3.3044490
C	-0.9824830	0.6846830	-3.4264680
H	-1.9748720	0.2468330	-3.4374280
C	-0.6843620	2.0704870	-3.4520730
H	-1.4058120	2.8783930	-3.4875570
C	0.7327070	2.2150330	-3.3970070
H	1.2756530	3.1531010	-3.3766890
C	1.3067000	0.9192750	-3.3392100
H	2.3657840	0.6978290	-3.2653220
C	1.6927110	-1.7703320	0.0989810
C	-1.4259760	-1.9020340	-0.0139200
C	1.5809100	-2.9741870	1.0333750
C	2.0960530	-2.2431190	-1.2988470
C	2.8066040	-0.8664880	0.6233420
C	-1.3020890	-2.9554860	-1.1136780
C	-1.6737810	-2.5739520	1.3393380
C	-2.6442090	-1.0298810	-0.3136320
H	-0.4872710	-3.6655770	-0.9316470
H	-2.2305840	-3.5420270	-1.1769940
H	-1.1376450	-2.4945190	-2.0970550
H	-2.5323650	-0.4676730	-1.2502550
H	-3.5386910	-1.6647260	-0.3926190
H	-2.8169570	-0.2924660	0.4815600
H	-1.7140630	-1.8311220	2.1457350
H	-2.6435330	-3.0932000	1.3220450
H	-0.9160270	-3.3163080	1.6030450
H	2.5656990	-3.4547030	1.1270380
H	1.2599650	-2.6864440	2.0424840
H	0.8890290	-3.7371570	0.6608000
H	3.0304430	-2.8216800	-1.2443550
H	1.3412780	-2.8840670	-1.7691370
H	2.2765030	-1.3877600	-1.9612100
H	3.0136350	-0.0390140	-0.0655470
H	2.5593260	-0.4296070	1.6001200
H	3.7327300	-1.4498310	0.7305320
P	1.7207680	2.3075810	0.0281050
P	-1.7656530	2.3348520	-0.1583740
P	-0.0142370	3.6043840	-0.0953980
3
P3_anion_no restrictions
P	1.2115970	-0.5594030	0.0000000
P	-1.2123400	-0.5578130	0.0000000
P	0.0007430	1.1172150	0.0000000
3
P3_anion_PPPangle_107.35
P	1.6362400	2.3294110	0.0230770
P	-1.6824710	2.3541860	-0.1544030
P	-0.0128910	3.5632210	-0.0943410
56
compound7
Mo	-0.2703030	1.2880600	1.3039670
Mo	-0.1453880	1.2005540	-1.4030380
P	0.0501860	-0.7744140	0.0269040
C	0.1309430	0.1251330	3.3047120
H	0.4640130	-0.9068060	3.3166090
C	0.9698330	1.2755140	3.3089980
H	2.0537220	1.2831470	3.3002500
C	0.1354960	2.4226430	3.3220650
H	0.4753330	3.4521890	3.3041340
C	-1.2197660	1.9881030	3.3221100
H	-2.0945060	2.6276510	3.3475790
C	-1.2213500	0.5655680	3.3217140
H	-2.1024370	-0.0669820	3.3265920
C	0.2452560	-0.1279590	-3.3148980
H	0.4258530	-1.1945490	-3.2557130
C	-1.0183660	0.4948170	-3.4790420
H	-1.9759080	-0.0122300	-3.5348360
C	-0.8125850	1.9012520	-3.5309850
H	-1.5803300	2.6556780	-3.6602990
C	0.5872020	2.1420670	-3.4209920
H	1.0685060	3.1135650	-3.4161360
C	1.2410430	0.8911120	-3.2823310
H	2.3096600	0.7451490	-3.1688880
C	1.7079910	-1.7278180	0.1073800
C	-1.4147990	-2.0021820	-0.0080270
C	1.6320320	-2.9229940	1.0587170
C	2.1266230	-2.2087020	-1.2838190
C	2.7898480	-0.7793010	0.6180750
C	-1.2349680	-3.0587160	-1.0980140
C	-1.6334920	-2.6693110	1.3528560
C	-2.6702060	-1.1889550	-0.3229550
H	-0.3920560	-3.7301230	-0.9045320
H	-2.1348870	-3.6858950	-1.1556620
H	-1.0909310	-2.6052300	-2.0877750
H	-2.5817470	-0.6307230	-1.2657350
H	-3.5307560	-1.8659560	-0.4058060
H	-2.8887210	-0.4591970	0.4691520
H	-1.7085970	-1.9249950	2.1551550
H	-2.5799400	-3.2268460	1.3372750
H	-0.8483950	-3.3789130	1.6225660
H	2.6342110	-3.3593150	1.1631710
H	1.2952340	-2.6404780	2.0634760
H	0.9776470	-3.7189430	0.6900540
H	3.0653800	-2.7741980	-1.2080080
H	1.3891140	-2.8678170	-1.7542350
H	2.3125930	-1.3625600	-1.9554490
H	2.9890750	0.0353260	-0.0889480
H	2.5340980	-0.3354790	1.5885360
H	3.7304720	-1.3326900	0.7393640
P	1.5636240	2.2096150	-0.0015350
P	-1.8305550	2.2470300	-0.1565910
P	-0.0977290	3.5730640	-0.1159590
C	-3.3727740	3.2122740	-0.2744790
H	-3.4772720	3.8728440	0.5909860
H	-3.3808140	3.8084230	-1.1914810
H	-4.2158170	2.5137320	-0.2949450
56
compound7�
Mo	-0.1350120	1.3867540	1.3060970
Mo	0.0001020	1.3057900	-1.3830180
P	0.0940130	-0.6830290	0.0346720
C	0.0663900	0.1219530	3.2857620
H	0.3486210	-0.9251630	3.2813720
C	0.9521680	1.2228070	3.4192780
H	2.0329530	1.1754060	3.4876700
C	0.1753570	2.4072050	3.4050570
H	0.5634780	3.4179390	3.4728880
C	-1.2015930	2.0433470	3.2835260
H	-2.0448830	2.7232720	3.2661400
C	-1.2659320	0.6295160	3.2182240
H	-2.1732220	0.0424100	3.1249870
C	0.2611740	-0.0820060	-3.2863410
H	0.4325730	-1.1493410	-3.2158860
C	-1.0078480	0.5545620	-3.3875670
H	-1.9728700	0.0593720	-3.3713730
C	-0.7920940	1.9503030	-3.4914210
H	-1.5588160	2.7099330	-3.5881850
C	0.6215280	2.1727560	-3.4740460
H	1.1163190	3.1358170	-3.5394640
C	1.2674900	0.9177670	-3.3584780
H	2.3386940	0.7585570	-3.3048280
C	1.7136220	-1.7008800	0.1171810
C	-1.4273320	-1.8396740	-0.0144290
C	1.5748540	-2.9223550	1.0264060
C	2.1368140	-2.1545540	-1.2811850
C	2.8197350	-0.8099290	0.6773650
C	-1.3135010	-2.8533160	-1.1527570
C	-1.6572340	-2.5629490	1.3161160
C	-2.6426260	-0.9477330	-0.2632230
H	-0.4908260	-3.5621750	-1.0082250
H	-2.2369190	-3.4449720	-1.2138900
H	-1.1765300	-2.3633070	-2.1255060
H	-2.5481760	-0.3550920	-1.1831760
H	-3.5417940	-1.5718390	-0.3497060
H	-2.8018750	-0.2390760	0.5616990
H	-1.6620130	-1.8652820	2.1617000
H	-2.6410510	-3.0510040	1.2945870
H	-0.9205830	-3.3412960	1.5242540
H	2.5577410	-3.3998120	1.1337350
H	1.2289820	-2.6620880	2.0339880
H	0.8987730	-3.6789670	0.6163980
H	3.0562750	-2.7515930	-1.2105370
H	1.3838980	-2.7776660	-1.7769880
H	2.3557610	-1.2954810	-1.9263680
H	3.0692700	0.0112240	-0.0056220
H	2.5577410	-0.3775380	1.6515490
H	3.7340070	-1.4040860	0.8072340
P	1.7683820	2.2659650	0.0220580
P	-1.7973610	2.4205080	-0.1600660
P	0.0362390	3.5044270	-0.0971060
C	0.1285490	5.3294230	-0.1877490
H	0.6419010	5.7081750	0.6999530
H	0.6922390	5.6168200	-1.0792920
H	-0.8828030	5.7394830	-0.2377620
